# Supplementary material for: Redeployment of automated MrBUMP search-model identification for map fitting in cryo-EM
Source: Acta Crystallogr D Struct Biol. 2021 Oct 20;77(Pt 11):1378–85. doi: 10.1107/S2059798321009165 (PMC8561737; doi:10.1107/S2059798321009165)
Supplement: Supplementary file 2 [file d-77-01378-sup2.xlsx]

## Sheet: Sheet1
EMDB code	Resolution (Å)	Reference PDB	Map type	Model ID	Phmmer score	Local Seq ID	Molrep Score	overlap_map	overlap_model	correlation	mi	local_correlation	local_mi	ccc_ov	mi_ov	Lowest RMSD	nmol within 5	Solution by eye
emd_3407	3.26	Ref made from 1OEL	FULL	1a6d_B_PHR_CH_s0.24_r23-3652	59.6	24	0.371	0.171564	0.396016	-0.442683	0.0396047	-0.0186684	0.00476582	-0.0361563	0.000440608	65.7929	0	FALSE
emd_3407	3.26	Ref made from 1OEL	FULL	1iok_F_PHR_CH_s0.67_r2-521	612.1	67	0.368	0.381775	0.808377	0.220247	0.0897518	0.357509	0.140974	0.297307	0.0968292	1.79861	11	TRUE
emd_3407	3.26	Ref made from 1OEL	FULL	1kid_A_PHR_CH_s1.00_r715-898	376.2	100	0.483	0.174943	0.785763	-0.161525	0.0384538	0.322497	0.0851155	0.271829	0.0673488	2.55394	7	TRUE
emd_3407	3.26	Ref made from 1OEL	FULL	1sjp_B_PHR_CH_s0.59_r2161-2612	493.8	59	0.311	0.176307	0.373752	-0.402857	0.0381781	0.026106	0.00300289	-0.0216181	-0.00196798	59.8692	0	FALSE
emd_3407	3.26	Ref made from 1OEL	FULL	3j1c_E_PHR_CH_s0.24_r19-3127	48.6	24	0.296	0.152441	0.346429	-0.452934	0.0328833	0.0365904	0.00355092	-0.0260085	-0.00356811	78.534	0	FALSE
emd_3407	3.26	Ref made from 1OEL	FULL	3m6c_A_PHR_CH_s0.54_r711-901	203.9	54	0.488	0.163964	0.856282	-0.0761513	0.0364389	0.280179	0.0868347	0.275531	0.0730454	2.29447	10	TRUE
emd_3407	3.26	Ref made from 1OEL	FULL	3osx_A_PHR_CH_s0.90_r715-899	345.2	90	0.466	0.145359	0.645501	-0.273122	0.0330695	0.142841	0.039773	0.132553	0.0350568	3.102	3	PARTIAL
emd_3407	3.26	Ref made from 1OEL	FULL	4pj1_F_PHR_CH_s0.50_r2098-2619	540	50	0.322	0.190221	0.355939	-0.477718	0.0424077	-0.020642	0.00424788	-0.0512719	-0.00256729	59.594	0	FALSE
emd_3407	3.26	Ref made from 1OEL	FULL	4wsc_N_PHR_CH_s0.99_r2-523	1076.3	99	0.685	0.530234	0.93746	0.572419	0.138904	0.589421	0.305516	0.458771	0.187954	1.20072	14	TRUE
emd_3407	3.26	Ref made from 1OEL	FULL	5cdi_K_PHR_CH_s0.51_r539-2618	516.1	51	0.646	0.409623	0.906496	0.438422	0.104462	0.401359	0.131252	0.353823	0.0986981	1.42904	1	TRUE
emd_3407	3.26	Ref made from 1OEL	FULL	5cdj_A_PHR_CH_s0.49_r716-894	184.6	49	0.455	0.121103	0.667312	-0.208325	0.0269462	0.117065	0.0239001	0.127354	0.0286164	2.7315	4	PARTIAL
emd_3407	3.26	Ref made from 1OEL	FULL	5da8_B_PHR_CH_s0.66_r1575-2618	676.3	66	0.304	0.23645	0.43991	-0.329165	0.0514811	0.0876489	0.0094906	0.0324767	0.00581373	2.32937	1	PARTIAL
emd_3407	3.26	Ref made from 1OEL	FULL	5gw4_h_PHR_CH_s0.24_r1441-2611	52.3	24	0.453	0.0555105	0.519414	-0.216141	0.0118164	0.0762472	0.0139212	0.0548044	0.0134823	93.4311	0	FALSE
emd_3407	3.26	Ref made from 1OEL	FULL	5x9u_B_PHR_CH_s0.27_r1424-2605	69.9	27	0.49	0.0935005	0.770117	0.0617124	0.0187433	0.27491	0.0639916	0.24252	0.0557137	2.82247	1	TRUE
emd_3407	3.26	Ref made from 1OEL	SEGMENT	1a6d_B_PHR_CH_s0.24_r23-3652	59.6	24	0.185	0.125858	0.182052	-0.678434	0.00971685	0.0111614	0.0385962	-0.288351	-0.0607539	93.3667	-	FALSE
emd_3407	3.26	Ref made from 1OEL	SEGMENT	1iok_F_PHR_CH_s0.67_r2-521	612.1	67	0.613	0.582253	0.887391	0.305628	0.234259	0.53153	0.234955	0.501657	0.207164	1.97581	-	TRUE
emd_3407	3.26	Ref made from 1OEL	SEGMENT	1kid_A_PHR_CH_s1.00_r715-898	376.2	100	0.639	0.244597	0.658273	-0.415633	0.0643842	0.198645	0.0712379	0.16311	0.0701688	3.97888	-	TRUE
emd_3407	3.26	Ref made from 1OEL	SEGMENT	1sjp_B_PHR_CH_s0.59_r2161-2612	493.8	59	0.482	0.364251	0.863324	0.158448	0.149891	0.449127	0.173596	0.442377	0.170693	4.74117	-	TRUE
emd_3407	3.26	Ref made from 1OEL	SEGMENT	3j1c_E_PHR_CH_s0.24_r19-3127	48.6	24	0.193	0.134554	0.208346	-0.661719	0.0130956	0.0569911	0.0504869	-0.245685	-0.0484809	26.7295	-	FALSE
emd_3407	3.26	Ref made from 1OEL	SEGMENT	3m6c_A_PHR_CH_s0.54_r711-901	203.9	54	0.642	0.236664	0.734533	-0.354764	0.067549	0.226522	0.0716763	0.234332	0.0887398	3.8422	-	TRUE
emd_3407	3.26	Ref made from 1OEL	SEGMENT	3osx_A_PHR_CH_s0.90_r715-899	345.2	90	0.633	0.237274	0.669729	-0.39772	0.062759	0.122408	0.0548092	0.133596	0.0647113	4.02826	-	TRUE
emd_3407	3.26	Ref made from 1OEL	SEGMENT	4pj1_F_PHR_CH_s0.50_r2098-2619	540	50	0.387	0.331096	0.754899	0.0593549	0.109675	0.300104	0.0888608	0.286421	0.102233	4.43616	-	PARTIAL
emd_3407	3.26	Ref made from 1OEL	SEGMENT	4wsc_N_PHR_CH_s0.99_r2-523	1076.3	99	0.591	0.598322	0.873626	0.304124	0.256079	0.51727	0.220144	0.484187	0.196446	2.62605	-	TRUE
emd_3407	3.26	Ref made from 1OEL	SEGMENT	5cdi_K_PHR_CH_s0.51_r539-2618	516.1	51	0.583	0.512586	0.907863	0.279342	0.21959	0.461774	0.183526	0.482156	0.186376	2.64007	-	TRUE
emd_3407	3.26	Ref made from 1OEL	SEGMENT	5cdj_A_PHR_CH_s0.49_r716-894	184.6	49	0.642	0.224612	0.742353	-0.363923	0.0653585	0.208484	0.0696932	0.231187	0.0896301	4.0195	-	TRUE
emd_3407	3.26	Ref made from 1OEL	SEGMENT	5da8_B_PHR_CH_s0.66_r1575-2618	676.3	66	0.601	0.599949	0.911958	0.32146	0.25303	0.488654	0.201293	0.498673	0.196245	2.39508	-	TRUE
emd_3407	3.26	Ref made from 1OEL	SEGMENT	5gw4_h_PHR_CH_s0.24_r1441-2611	52.3	24	0.35	0.0586321	0.290501	-0.554121	0.00881076	0.0951289	0.136312	-0.164904	0.0142019	44.468	-	FALSE
emd_3407	3.26	Ref made from 1OEL	SEGMENT	5x9u_B_PHR_CH_s0.27_r1424-2605	69.9	27	0.641	0.152047	0.879412	0.139894	0.0554421	0.563655	0.302156	0.511726	0.238845	1.48233	-	TRUE
emd_8750	3.5	5W0S	FULL	1a6d_B_PHR_CH_s0.24_r23-3652	59.6	24	0.159	0.187575	0.21645	-0.514135	0.0189499	0.0786549	0.00895742	0.0746867	0.00820517	26.8484	0	FALSE
emd_8750	3.5	5W0S	FULL	1iok_F_PHR_CH_s0.67_r2-521	612.1	67	0.11	0.202629	0.194278	-0.504562	0.0210209	0.105979	0.0131568	0.0817011	0.00867559	19.1763	0	PARTIAL
emd_8750	3.5	5W0S	FULL	1kid_A_PHR_CH_s1.00_r715-898	376.2	100	0.192	0.127258	0.298219	-0.391392	0.0158662	0.108301	0.0166627	0.114026	0.018066	59.5481	0	FALSE
emd_8750	3.5	5W0S	FULL	1sjp_B_PHR_CH_s0.59_r2161-2612	493.8	59	0.126	0.204171	0.217369	-0.45973	0.0203577	0.0640054	0.00758623	0.0676375	0.0075871	67.9155	0	FALSE
emd_8750	3.5	5W0S	FULL	3j1c_E_PHR_CH_s0.24_r19-3127	48.6	24	0.14	0.17453	0.247289	-0.443934	0.0211544	0.203329	0.0364537	0.14627	0.0242193	75.9194	0	FALSE
emd_8750	3.5	5W0S	FULL	3m6c_A_PHR_CH_s0.54_r711-901	203.9	54	0.185	0.106605	0.460045	-0.195668	0.0152752	0.284049	0.0704413	0.250419	0.0568462	0.257978	1	PARTIAL
emd_8750	3.5	5W0S	FULL	3osx_A_PHR_CH_s0.90_r715-899	345.2	90	0.186	0.119984	0.26743	-0.443335	0.0138446	0.0845196	0.0137729	0.092904	0.0143589	56.9669	0	FALSE
emd_8750	3.5	5W0S	FULL	4pj1_F_PHR_CH_s0.50_r2098-2619	540	50	0.115	0.218413	0.217603	-0.45323	0.0213559	0.0374043	0.00512033	0.0544069	0.00637129	59.5245	0	FALSE
emd_8750	3.5	5W0S	FULL	4wsc_N_PHR_CH_s0.99_r2-523	1076.3	99	0.655	0.721115	0.779619	0.61671	0.0990539	0.794775	0.611599	0.601597	0.350907	0.621921	14	TRUE
emd_8750	3.5	5W0S	FULL	5cdi_K_PHR_CH_s0.51_r539-2618	516.1	51	0.116	0.162342	0.211923	-0.511195	0.0165279	0.0514577	0.00665421	0.0597306	0.00672087	32.6656	0	FALSE
emd_8750	3.5	5W0S	FULL	5cdj_A_PHR_CH_s0.49_r716-894	184.6	49	0.159	0.113505	0.295842	-0.420011	0.0133785	0.0796895	0.012478	0.0990075	0.0157991	64.2698	0	FALSE
emd_8750	3.5	5W0S	FULL	5da8_B_PHR_CH_s0.66_r1575-2618	676.3	66	0.116	0.202013	0.206479	-0.519904	0.0222751	0.0747166	0.0104928	0.069728	0.00824015	10.0194	0	FALSE
emd_8750	3.5	5W0S	FULL	5gw4_h_PHR_CH_s0.24_r1441-2611	52.3	24	0.232	0.0690467	0.310004	-0.395593	0.00718676	0.109084	0.0221413	0.117951	0.0216713	16.9939	0	FALSE
emd_8750	3.5	5W0S	FULL	5x9u_B_PHR_CH_s0.27_r1424-2605	69.9	27	0.305	0.0875757	0.725578	0.0754406	0.0122517	0.434479	0.156584	0.405247	0.119429	1.59419	1	TRUE
emd_8750	3.5	5W0S	SEGMENT	1a6d_B_PHR_CH_s0.24_r23-3652	59.6	24	0.409	0.323917	0.755512	0.214106	0.0669612	0.685951	0.480465	0.717612	0.537537	2.55811	-	PARTIAL
emd_8750	3.5	5W0S	SEGMENT	1iok_F_PHR_CH_s0.67_r2-521	612.1	67	0.61	0.709325	0.768585	0.446122	0.160467	0.834474	0.784349	0.800351	0.698101	0.832845	-	TRUE
emd_8750	3.5	5W0S	SEGMENT	1kid_A_PHR_CH_s1.00_r715-898	376.2	100	0.382	0.162171	0.298242	-0.44835	0.0208166	-0.0197099	0.0719582	0.06828	0.0316822	79.2364	-	FALSE
emd_8750	3.5	5W0S	SEGMENT	1sjp_B_PHR_CH_s0.59_r2161-2612	493.8	59	0.327	0.313721	0.486816	-0.28046	0.05434	0.313812	0.127459	0.357316	0.18381	6.68215	-	FALSE
emd_8750	3.5	5W0S	SEGMENT	3j1c_E_PHR_CH_s0.24_r19-3127	48.6	24	0.18	0.153993	0.147418	-0.651226	0.0109687	0.0642206	0.0890875	0.0124479	-0.0592324	19.2916	-	FALSE
emd_8750	3.5	5W0S	SEGMENT	3m6c_A_PHR_CH_s0.54_r711-901	203.9	54	0.598	0.233963	0.496619	-0.507332	0.0354782	0.414895	0.202575	0.414213	0.227833	0.527635	-	TRUE
emd_8750	3.5	5W0S	SEGMENT	3osx_A_PHR_CH_s0.90_r715-899	345.2	90	0.635	0.24246	0.465443	-0.526029	0.0352842	0.414289	0.196343	0.393696	0.204156	0.678601	-	TRUE
emd_8750	3.5	5W0S	SEGMENT	4pj1_F_PHR_CH_s0.50_r2098-2619	540	50	0.421	0.461236	0.678594	0.226829	0.0911038	0.648161	0.432612	0.648843	0.462877	0.87202	-	PARTIAL
emd_8750	3.5	5W0S	SEGMENT	4wsc_N_PHR_CH_s0.99_r2-523	1076.3	99	0.638	0.820093	0.755577	0.555868	0.189356	0.852549	0.825126	0.800954	0.709911	0.597916	-	TRUE
emd_8750	3.5	5W0S	SEGMENT	5cdi_K_PHR_CH_s0.51_r539-2618	516.1	51	0.557	0.612893	0.774839	0.333302	0.140788	0.766343	0.596463	0.77034	0.608283	1.21191	-	TRUE
emd_8750	3.5	5W0S	SEGMENT	5cdj_A_PHR_CH_s0.49_r716-894	184.6	49	0.347	0.124788	0.29353	-0.428217	0.0170982	0.168541	0.13615	0.15935	0.06067	68.5933	-	FALSE
emd_8750	3.5	5W0S	SEGMENT	5da8_B_PHR_CH_s0.66_r1575-2618	676.3	66	0.595	0.720157	0.787847	0.457128	0.167718	0.834775	0.777933	0.812991	0.707598	0.809732	-	TRUE
emd_8750	3.5	5W0S	SEGMENT	5gw4_h_PHR_CH_s0.24_r1441-2611	52.3	24	0.358	0.0746602	0.427356	-0.2272	0.0116144	0.372625	0.313623	0.348167	0.237674	42.433	-	FALSE
emd_8750	3.5	5W0S	SEGMENT	5x9u_B_PHR_CH_s0.27_r1424-2605	69.9	27	0.619	0.194881	0.772632	0.109426	0.0387061	0.730312	0.582472	0.750894	0.599832	1.42279	-	TRUE
emd_6422	4.1	Ref made from 1OEL	FULL	1a6d_B_PHR_CH_s0.24_r23-3652	59.6	24	0.178	0.171552	0.263097	-0.491265	0.0321586	0.159528	0.0219192	0.117981	0.015926	24.4315	0	PARTIAL
emd_6422	4.1	Ref made from 1OEL	FULL	1iok_F_PHR_CH_s0.67_r2-521	612.1	67	0.129	0.197172	0.245749	-0.48732	0.0383604	0.0968867	0.00942904	0.0788281	0.00830166	15.4028	0	PARTIAL
emd_6422	4.1	Ref made from 1OEL	FULL	1kid_A_PHR_CH_s1.00_r715-898	376.2	100	0.236	0.13897	0.389313	-0.367188	0.0270512	0.102068	0.0147393	0.146236	0.0223706	2.81323	2	PARTIAL
emd_6422	4.1	Ref made from 1OEL	FULL	1sjp_B_PHR_CH_s0.59_r2161-2612	493.8	59	0.136	0.195436	0.263462	-0.444188	0.0339329	0.112933	0.0119781	0.0948483	0.0109844	38.2988	0	FALSE
emd_6422	4.1	Ref made from 1OEL	FULL	3j1c_E_PHR_CH_s0.24_r19-3127	48.6	24	0.152	0.178798	0.263842	-0.471926	0.0341784	0.148732	0.0189457	0.11292	0.0144984	21.3789	0	PARTIAL
emd_6422	4.1	Ref made from 1OEL	FULL	3m6c_A_PHR_CH_s0.54_r711-901	203.9	54	0.57	0.18707	0.646034	-0.376973	0.0424037	0.288738	0.0696754	0.355478	0.0702488	2.12255	14	TRUE
emd_6422	4.1	Ref made from 1OEL	FULL	3osx_A_PHR_CH_s0.90_r715-899	345.2	90	0.602	0.207944	0.605984	-0.411853	0.0451097	0.344156	0.100172	0.365105	0.0823132	1.96604	14	TRUE
emd_6422	4.1	Ref made from 1OEL	FULL	4pj1_F_PHR_CH_s0.50_r2098-2619	540	50	0.153	0.153247	0.19734	-0.583304	0.0290025	-0.0520209	0.00676102	-0.0174817	0.00311901	55.7135	0	FALSE
emd_6422	4.1	Ref made from 1OEL	FULL	4wsc_N_PHR_CH_s0.99_r2-523	1076.3	99	0.538	0.636405	0.761326	0.364064	0.150297	0.615579	0.339068	0.570952	0.214111	0.395332	14	TRUE
emd_6422	4.1	Ref made from 1OEL	FULL	5cdi_K_PHR_CH_s0.51_r539-2618	516.1	51	0.116	0.165045	0.271394	-0.452851	0.0299299	0.0580136	0.00533122	0.0709701	0.00829162	23.3479	0	FALSE
emd_6422	4.1	Ref made from 1OEL	FULL	5cdj_A_PHR_CH_s0.49_r716-894	184.6	49	0.233	0.100148	0.344106	-0.373224	0.0214121	0.00761271	0.00624425	0.0785985	0.014529	67.4278	0	FALSE
emd_6422	4.1	Ref made from 1OEL	FULL	5da8_B_PHR_CH_s0.66_r1575-2618	676.3	66	0.173	0.211852	0.25733	-0.479805	0.0439149	0.120578	0.0200349	0.0959028	0.0145254	15.0039	0	PARTIAL
emd_6422	4.1	Ref made from 1OEL	FULL	5gw4_h_PHR_CH_s0.24_r1441-2611	52.3	24	0.258	0.0607048	0.348019	-0.356246	0.010962	0.107963	0.0151201	0.13054	0.019278	37.2215	0	FALSE
emd_6422	4.1	Ref made from 1OEL	FULL	5x9u_B_PHR_CH_s0.27_r1424-2605	69.9	27	0.367	0.123203	0.761342	0.108548	0.0247755	0.512296	0.243501	0.519318	0.166329	2.20908	1	TRUE
emd_6422	4.1	Ref made from 1OEL	SEGMENT	1a6d_B_PHR_CH_s0.24_r23-3652	59.6	24	0.293	0.28361	0.0114951	-1	0	-1	0	-1	0	98.9202	-	FALSE
emd_6422	4.1	Ref made from 1OEL	SEGMENT	1iok_F_PHR_CH_s0.67_r2-521	612.1	67	0.297	0.327808	0.0123585	-1	0	-1	0	-1	0	16.5163	-	PARTIAL
emd_6422	4.1	Ref made from 1OEL	SEGMENT	1kid_A_PHR_CH_s1.00_r715-898	376.2	100	0.623	0	0	-1	0	-1	0	-1	0	2.63826	-	TRUE
emd_6422	4.1	Ref made from 1OEL	SEGMENT	1sjp_B_PHR_CH_s0.59_r2161-2612	493.8	59	0.281	0.233886	0.00783757	-1	0	-1	0	-1	0	22.4179	-	FALSE
emd_6422	4.1	Ref made from 1OEL	SEGMENT	3j1c_E_PHR_CH_s0.24_r19-3127	48.6	24	0.281	0.243094	0.0100076	-1	0	-1	0	-1	0	35.8674	-	FALSE
emd_6422	4.1	Ref made from 1OEL	SEGMENT	3m6c_A_PHR_CH_s0.54_r711-901	203.9	54	0.617	0	0	-1	0	-1	0	-1	0	2.79179	-	TRUE
emd_6422	4.1	Ref made from 1OEL	SEGMENT	3osx_A_PHR_CH_s0.90_r715-899	345.2	90	0.621	0	0	-1	0	-1	0	-1	0	2.77929	-	TRUE
emd_6422	4.1	Ref made from 1OEL	SEGMENT	4pj1_F_PHR_CH_s0.50_r2098-2619	540	50	0.203	0.189687	0.00643227	-1	0	-1	0	-1	0	22.413	-	PARTIAL
emd_6422	4.1	Ref made from 1OEL	SEGMENT	4wsc_N_PHR_CH_s0.99_r2-523	1076.3	99	0.531	0.876611	0.0404796	0.561289	0.17724	0.2642	0.316023	-0.3679	0.158011	0.682167	-	TRUE
emd_6422	4.1	Ref made from 1OEL	SEGMENT	5cdi_K_PHR_CH_s0.51_r539-2618	516.1	51	0.504	0.799263	0.0486711	0.448706	0.149341	0.275516	0.351985	-0.362242	0.175992	0.440468	-	TRUE
emd_6422	4.1	Ref made from 1OEL	SEGMENT	5cdj_A_PHR_CH_s0.49_r716-894	184.6	49	0.627	0	0	-1	0	-1	0	-1	0	2.77593	-	TRUE
emd_6422	4.1	Ref made from 1OEL	SEGMENT	5da8_B_PHR_CH_s0.66_r1575-2618	676.3	66	0.289	0.366483	0.0135439	-1	0	-1	0	-1	0	16.2911	-	FALSE
emd_6422	4.1	Ref made from 1OEL	SEGMENT	5gw4_h_PHR_CH_s0.24_r1441-2611	52.3	24	0.414	0.198895	0.0322967	-0.414238	0.0142753	-0.135734	0.714647	-0.567867	0.357324	54.8363	-	FALSE
emd_6422	4.1	Ref made from 1OEL	SEGMENT	5x9u_B_PHR_CH_s0.27_r1424-2605	69.9	27	0.348	0.206262	0.0247788	-0.440659	0.00849226	-0.150603	0.657212	-0.575302	0.328606	59.5141	-	FALSE
emd_5002	4.7	3C9V	FULL	1a6d_B_PHR_CH_s0.24_r23-3652	59.6	24	0.291	0.175597	0.568998	-0.296776	0.0625471	0.0557971	0.00467706	0.0356315	0.00342132	70.966	0	FALSE
emd_5002	4.7	3C9V	FULL	1iok_F_PHR_CH_s0.67_r2-521	612.1	67	0.326	0.243727	0.763575	0.0326374	0.120052	0.111979	0.0272808	0.0916776	0.0167372	1.43421	7	TRUE
emd_5002	4.7	3C9V	FULL	1kid_A_PHR_CH_s1.00_r715-898	376.2	100	0.479	0.122314	0.749566	-0.120756	0.0527454	0.00622379	0.00370609	0.0367873	0.00480484	22.5951	0	FALSE
emd_5002	4.7	3C9V	FULL	1sjp_B_PHR_CH_s0.59_r2161-2612	493.8	59	0.211	0.175737	0.536474	-0.296627	0.0705454	0.0471812	0.00363549	0.0266509	0.0025639	40.4948	0	FALSE
emd_5002	4.7	3C9V	FULL	3j1c_E_PHR_CH_s0.24_r19-3127	48.6	24	0.293	0.151795	0.539983	-0.307277	0.0678278	0.0184499	0.00347919	0.0127893	0.00252207	72.1585	0	FALSE
emd_5002	4.7	3C9V	FULL	3m6c_A_PHR_CH_s0.54_r711-901	203.9	54	0.454	0.109742	0.80138	-0.0437511	0.0486428	0.0809513	0.00833248	0.0815952	0.00765434	41.6521	0	PARTIAL
emd_5002	4.7	3C9V	FULL	3osx_A_PHR_CH_s0.90_r715-899	345.2	90	0.448	0.118982	0.754072	-0.118438	0.0531815	-0.0208929	0.00410341	0.0238763	0.00505014	10.7631	0	FALSE
emd_5002	4.7	3C9V	FULL	4pj1_F_PHR_CH_s0.50_r2098-2619	540	50	0.32	0.204698	0.554645	-0.305809	0.0806436	0.0194448	0.00449668	0.0153933	0.00318257	65.3107	0	FALSE
emd_5002	4.7	3C9V	FULL	4wsc_N_PHR_CH_s0.99_r2-523	1076.3	99	0.332	0.280476	0.725417	-0.033267	0.141158	0.0732403	0.0258054	0.066826	0.0156045	1.73538	7	TRUE
emd_5002	4.7	3C9V	FULL	5cdi_K_PHR_CH_s0.51_r539-2618	516.1	51	0.291	0.206082	0.595733	-0.216506	0.0903681	0.0679028	0.00692552	0.0455254	0.00482228	1.17261	1	PARTIAL
emd_5002	4.7	3C9V	FULL	5cdj_A_PHR_CH_s0.49_r716-894	184.6	49	0.447	0.0971409	0.763254	-0.0784417	0.0435963	0.0312168	0.00474822	0.0512503	0.00546758	2.06433	1	PARTIAL
emd_5002	4.7	3C9V	FULL	5da8_B_PHR_CH_s0.66_r1575-2618	676.3	66	0.263	0.227902	0.615327	-0.196108	0.0940593	0.0561459	0.00539402	0.0424621	0.00425934	2.75134	1	PARTIAL
emd_5002	4.7	3C9V	FULL	5gw4_h_PHR_CH_s0.24_r1441-2611	52.3	24	0.46	0.0507259	0.694032	-0.094003	0.0223286	0.0596985	0.0083397	0.055546	0.00654683	26.0152	0	FALSE
emd_5002	4.7	3C9V	FULL	5x9u_B_PHR_CH_s0.27_r1424-2605	69.9	27	0.472	0.0571836	0.724674	-0.0939174	0.0245156	0.0557945	0.00960638	0.0579963	0.00749733	2.97784	1	PARTIAL
emd_5002	4.7	3C9V	SEGMENT	1a6d_B_PHR_CH_s0.24_r23-3652	59.6	24	0.175	0.762	-	0.061	0.012	0.075	2.75	nan	2.312	55.5504	-	FALSE
emd_5002	4.7	3C9V	SEGMENT	1iok_F_PHR_CH_s0.67_r2-521	612.1	67	0.166	0.905	-	0.02	0.025	-0.594	1.708	nan	1.979	12.4673	-	FALSE
emd_5002	4.7	3C9V	SEGMENT	1kid_A_PHR_CH_s1.00_r715-898	376.2	100	0.413	0.048	-	0.313	0.022	nan	0	nan	-0.004	1.78063	-	TRUE
emd_5002	4.7	3C9V	SEGMENT	1sjp_B_PHR_CH_s0.59_r2161-2612	493.8	59	0.169	0.619	-	0.013	0.021	-0.293	2.565	nan	2.032	15.6443	-	FALSE
emd_5002	4.7	3C9V	SEGMENT	3j1c_E_PHR_CH_s0.24_r19-3127	48.6	24	0.162	0.048	-	0.027	0.006	nan	0	nan	-0.004	84.3925	-	FALSE
emd_5002	4.7	3C9V	SEGMENT	3m6c_A_PHR_CH_s0.54_r711-901	203.9	54	0.423	0.048	-	0.279	0.021	nan	0	nan	-0.004	1.57474	-	TRUE
emd_5002	4.7	3C9V	SEGMENT	3osx_A_PHR_CH_s0.90_r715-899	345.2	90	0.42	0.048	-	0.305	0.022	nan	0	nan	-0.004	1.6211	-	TRUE
emd_5002	4.7	3C9V	SEGMENT	4pj1_F_PHR_CH_s0.50_r2098-2619	540	50	0.283	1	-	0.214	0.045	-0.109	1.755	nan	2.129	1.60768	-	PARTIAL
emd_5002	4.7	3C9V	SEGMENT	4wsc_N_PHR_CH_s0.99_r2-523	1076.3	99	0.383	1	-	0.307	0.095	0.036	2.177	nan	2.339	1.78344	-	TRUE
emd_5002	4.7	3C9V	SEGMENT	5cdi_K_PHR_CH_s0.51_r539-2618	516.1	51	0.385	1	-	0.288	0.087	-0.204	1.664	nan	2.083	0.752591	-	TRUE
emd_5002	4.7	3C9V	SEGMENT	5cdj_A_PHR_CH_s0.49_r716-894	184.6	49	0.427	0.048	-	0.294	0.022	nan	0	nan	-0.004	73.2391	-	TRUE
emd_5002	4.7	3C9V	SEGMENT	5da8_B_PHR_CH_s0.66_r1575-2618	676.3	66	0.386	1	-	0.312	0.096	-0.206	2.439	nan	2.471	0.981114	-	TRUE
emd_5002	4.7	3C9V	SEGMENT	5gw4_h_PHR_CH_s0.24_r1441-2611	52.3	24	0.299	0.81	-	0.166	0.008	0.256	2.218	nan	2.109	71.075	-	FALSE
emd_5002	4.7	3C9V	SEGMENT	5x9u_B_PHR_CH_s0.27_r1424-2605	69.9	27	0.312	0.524	-	0.134	0.011	0.234	1.504	nan	1.375	68.7922	-	FALSE
emd_1457	5.4	Ref made from 1OEL	FULL	1a6d_B_PHR_CH_s0.24_r23-3652	59.6	24	0.493	0.121142	0.494613	-0.383953	0.0605715	0.00358078	0.00695654	0.00136346	0.00709858	58.7074	0	FALSE
emd_1457	5.4	Ref made from 1OEL	FULL	1iok_F_PHR_CH_s0.67_r2-521	612.1	67	0	0.177865	0.484227	-0.394977	0.0754114	0.0256744	0.00692916	0.0114493	0.00696207	30.3376	0	FALSE
emd_1457	5.4	Ref made from 1OEL	FULL	1kid_A_PHR_CH_s1.00_r715-898	376.2	100	0.5	0.102865	0.724452	-0.14774	0.0535684	-0.0221985	0.00810596	0.0097398	0.0103908	20.6267	0	FALSE
emd_1457	5.4	Ref made from 1OEL	FULL	1sjp_B_PHR_CH_s0.59_r2161-2612	493.8	59	0	0.163998	0.515868	-0.37032	0.066689	0.0260594	0.00863079	0.0145693	0.00818701	48.4495	0	FALSE
emd_1457	5.4	Ref made from 1OEL	FULL	3j1c_E_PHR_CH_s0.24_r19-3127	48.6	24	0	0.0931342	0.364099	-0.498024	0.0476251	0.00731643	0.00918552	-0.00884465	0.00666989	31.6933	0	FALSE
emd_1457	5.4	Ref made from 1OEL	FULL	3m6c_A_PHR_CH_s0.54_r711-901	203.9	54	0.5	0.0826813	0.731162	-0.102657	0.0462978	0.00730761	0.0103656	0.0251137	0.0116	22.3893	0	FALSE
emd_1457	5.4	Ref made from 1OEL	FULL	3osx_A_PHR_CH_s0.90_r715-899	345.2	90	0.5	0.100408	0.724772	-0.14377	0.0523938	-0.00697384	0.0101034	0.0173817	0.0113933	18.3971	0	FALSE
emd_1457	5.4	Ref made from 1OEL	FULL	4pj1_F_PHR_CH_s0.50_r2098-2619	540	50	0	0.156392	0.450919	-0.40086	0.0722664	0.00869675	0.00623826	-0.000121393	0.0062228	61.9569	0	FALSE
emd_1457	5.4	Ref made from 1OEL	FULL	4wsc_N_PHR_CH_s0.99_r2-523	1076.3	99	0	0.22421	0.523657	-0.319478	0.0968509	0.0233822	0.00555049	0.0139515	0.00673896	17.39	0	FALSE
emd_1457	5.4	Ref made from 1OEL	FULL	5cdi_K_PHR_CH_s0.51_r539-2618	516.1	51	0	0.15757	0.459153	-0.443827	0.0789089	-0.0304471	0.00451985	-0.0189314	0.00546096	39.479	0	FALSE
emd_1457	5.4	Ref made from 1OEL	FULL	5cdj_A_PHR_CH_s0.49_r716-894	184.6	49	0.5	0.0764513	0.741217	-0.0923213	0.0428506	0.00862622	0.0107811	0.0267034	0.0119266	26.6549	0	FALSE
emd_1457	5.4	Ref made from 1OEL	FULL	5da8_B_PHR_CH_s0.66_r1575-2618	676.3	66	0	0.187109	0.560951	-0.289321	0.0886879	0.0248584	0.00586308	0.0181401	0.0073362	13.6468	0	PARTIAL
emd_1457	5.4	Ref made from 1OEL	FULL	5gw4_h_PHR_CH_s0.24_r1441-2611	52.3	24	0.438	0.0397189	0.679143	-0.117779	0.020501	-0.0152246	0.0167533	0.00903454	0.0141788	35.8736	0	FALSE
emd_1457	5.4	Ref made from 1OEL	FULL	5x9u_B_PHR_CH_s0.27_r1424-2605	69.9	27	0.438	0.00409981	0.575075	-0.103355	0.00165977	0.205985	0.228777	0.11001	0.11896	37.9006	0	FALSE
emd_1457	5.4	Ref made from 1OEL	SEGMENT	1a6d_B_PHR_CH_s0.24_r23-3652	59.6	24	0.172	0.344	-	-0.39	0.009	-0.007	0.136	0.08	0.159	36.8877	-	FALSE
emd_1457	5.4	Ref made from 1OEL	SEGMENT	1iok_F_PHR_CH_s0.67_r2-521	612.1	67	0.188	0.418	-	-0.383	0.013	-0.019	0.14	0.127	0.176	24.2767	-	PARTIAL
emd_1457	5.4	Ref made from 1OEL	SEGMENT	1kid_A_PHR_CH_s1.00_r715-898	376.2	100	0.41	0.324	-	-0.287	0.027	0.29	0.203	0.214	0.189	3.68498	-	TRUE
emd_1457	5.4	Ref made from 1OEL	SEGMENT	1sjp_B_PHR_CH_s0.59_r2161-2612	493.8	59	0.203	0.203	-	-0.482	0.006	0.119	0.241	0.043	0.184	72.2277	-	FALSE
emd_1457	5.4	Ref made from 1OEL	SEGMENT	3j1c_E_PHR_CH_s0.24_r19-3127	48.6	24	0.188	0.198	-	-0.463	0.006	0.158	0.315	0.059	0.22	108.604	-	FALSE
emd_1457	5.4	Ref made from 1OEL	SEGMENT	3m6c_A_PHR_CH_s0.54_r711-901	203.9	54	0.28	0.182	-	-0.521	0.005	-0.063	0.266	-0.063	0.192	90.0554	-	FALSE
emd_1457	5.4	Ref made from 1OEL	SEGMENT	3osx_A_PHR_CH_s0.90_r715-899	345.2	90	0.41	0.324	-	-0.282	0.027	0.269	0.185	0.204	0.18	3.27979	-	TRUE
emd_1457	5.4	Ref made from 1OEL	SEGMENT	4pj1_F_PHR_CH_s0.50_r2098-2619	540	50	0.188	0.479	-	-0.27	0.028	0.045	0.097	0.202	0.167	95.5307	-	FALSE
emd_1457	5.4	Ref made from 1OEL	SEGMENT	4wsc_N_PHR_CH_s0.99_r2-523	1076.3	99	0.375	0.989	-	0.392	0.131	0.333	0.13	0.708	0.285	0.15103	-	TRUE
emd_1457	5.4	Ref made from 1OEL	SEGMENT	5cdi_K_PHR_CH_s0.51_r539-2618	516.1	51	0.156	0.316	-	-0.387	0.007	0.052	0.164	0.09	0.168	74.9602	-	FALSE
emd_1457	5.4	Ref made from 1OEL	SEGMENT	5cdj_A_PHR_CH_s0.49_r716-894	184.6	49	0.41	0.319	-	-0.286	0.025	0.249	0.187	0.19	0.18	4.35014	-	TRUE
emd_1457	5.4	Ref made from 1OEL	SEGMENT	5da8_B_PHR_CH_s0.66_r1575-2618	676.3	66	0.375	0.984	-	0.378	0.133	0.354	0.152	0.714	0.295	1.25818	-	TRUE
emd_1457	5.4	Ref made from 1OEL	SEGMENT	5gw4_h_PHR_CH_s0.24_r1441-2611	52.3	24	0.379	0.233	-	-0.395	0.014	0.272	0.27	0.14	0.204	78.0259	-	FALSE
emd_1457	5.4	Ref made from 1OEL	SEGMENT	5x9u_B_PHR_CH_s0.27_r1424-2605	69.9	27	0.367	0.382	-	-0.269	0.032	0.052	0.149	0.137	0.173	43.1503	-	FALSE
emd_5338	6.1	Ref made from 1OEL	FULL	1a6d_B_PHR_CH_s0.24_r23-3652	59.6	24	0.118	0.0854486	0.288922	-0.456045	0.0270308	0.0185862	0.00839657	0.00820053	0.00800657	61.5744	0	FALSE
emd_5338	6.1	Ref made from 1OEL	FULL	1iok_F_PHR_CH_s0.67_r2-521	612.1	67	0.094	0.128315	0.318742	-0.44224	0.0400638	0.0667397	0.00912987	0.0415872	0.00999999	23.3425	0	FALSE
emd_5338	6.1	Ref made from 1OEL	FULL	1kid_A_PHR_CH_s1.00_r715-898	376.2	100	0.531	0.143632	0.875531	0.0782608	0.047135	0.456071	0.167558	0.410086	0.119589	1.67336	14	TRUE
emd_5338	6.1	Ref made from 1OEL	FULL	1sjp_B_PHR_CH_s0.59_r2161-2612	493.8	59	0.193	0.126669	0.359363	-0.38075	0.0374379	0.0509598	0.00696142	0.0463795	0.0111318	31.7221	0	FALSE
emd_5338	6.1	Ref made from 1OEL	FULL	3j1c_E_PHR_CH_s0.24_r19-3127	48.6	24	0.115	0.0836808	0.278368	-0.481592	0.0270084	0.0459169	0.0105225	0.0185707	0.00849377	36.9573	0	FALSE
emd_5338	6.1	Ref made from 1OEL	FULL	3m6c_A_PHR_CH_s0.54_r711-901	203.9	54	0.563	0.115102	0.899553	0.110113	0.0435611	0.416536	0.144009	0.397819	0.109125	1.5029	14	TRUE
emd_5338	6.1	Ref made from 1OEL	FULL	3osx_A_PHR_CH_s0.90_r715-899	345.2	90	0.516	0.140592	0.878134	0.0815693	0.0462301	0.437073	0.157088	0.4014	0.114496	1.49647	14	TRUE
emd_5338	6.1	Ref made from 1OEL	FULL	4pj1_F_PHR_CH_s0.50_r2098-2619	540	50	0.217	0.102603	0.28652	-0.466057	0.0341988	-0.0310465	0.00685808	-0.0173657	0.00710629	68.232	0	FALSE
emd_5338	6.1	Ref made from 1OEL	FULL	4wsc_N_PHR_CH_s0.99_r2-523	1076.3	99	0.473	0.366255	0.900495	0.530796	0.145387	0.520707	0.222563	0.450199	0.148453	1.40699	14	TRUE
emd_5338	6.1	Ref made from 1OEL	FULL	5cdi_K_PHR_CH_s0.51_r539-2618	516.1	51	0.515	0.272183	0.875701	0.468081	0.115998	0.455756	0.171837	0.409982	0.121738	1.91865	14	TRUE
emd_5338	6.1	Ref made from 1OEL	FULL	5cdj_A_PHR_CH_s0.49_r716-894	184.6	49	0.563	0.115805	0.894296	0.115857	0.0413891	0.421375	0.146067	0.398597	0.109867	1.29015	14	TRUE
emd_5338	6.1	Ref made from 1OEL	FULL	5da8_B_PHR_CH_s0.66_r1575-2618	676.3	66	0.094	0.14801	0.354556	-0.386445	0.0417865	0.0843723	0.0115761	0.0615851	0.0131769	15.5635	0	PARTIAL
emd_5338	6.1	Ref made from 1OEL	FULL	5gw4_h_PHR_CH_s0.24_r1441-2611	52.3	24	0.313	0.0336151	0.475206	-0.22096	0.0114465	0.0386388	0.0168445	0.076386	0.022393	20.0357	0	FALSE
emd_5338	6.1	Ref made from 1OEL	FULL	5x9u_B_PHR_CH_s0.27_r1424-2605	69.9	27	0.344	0.0541281	0.643137	-0.0489339	0.0166124	0.248752	0.057361	0.233872	0.0518125	2.94282	6	PARTIAL
emd_5338	6.1	Ref made from 1OEL	SEGMENT	1a6d_B_PHR_CH_s0.24_r23-3652	59.6	24	0.203	0.636	-	0.063	0.023	0.221	1.113	0.042	1.059	55.0244	-	FALSE
emd_5338	6.1	Ref made from 1OEL	SEGMENT	1iok_F_PHR_CH_s0.67_r2-521	612.1	67	0.43	1	-	0.473	0.122	-0.042	0.896	0.053	0.989	2.58428	-	TRUE
emd_5338	6.1	Ref made from 1OEL	SEGMENT	1kid_A_PHR_CH_s1.00_r715-898	376.2	100	0.443	0.026	-	0.368	0.032	-1	1	-0.808	0.938	3.2396	-	TRUE
emd_5338	6.1	Ref made from 1OEL	SEGMENT	1sjp_B_PHR_CH_s0.59_r2161-2612	493.8	59	0.18	0.584	-	0.068	0.022	-0.154	1.724	-0.166	1.359	47.105	-	FALSE
emd_5338	6.1	Ref made from 1OEL	SEGMENT	3j1c_E_PHR_CH_s0.24_r19-3127	48.6	24	0.186	0.688	-	0.062	0.02	-0.301	1.244	-0.199	1.13	37.1927	-	FALSE
emd_5338	6.1	Ref made from 1OEL	SEGMENT	3m6c_A_PHR_CH_s0.54_r711-901	203.9	54	0.416	0.026	-	0.364	0.031	-1	1	-0.808	0.938	4.24714	-	TRUE
emd_5338	6.1	Ref made from 1OEL	SEGMENT	3osx_A_PHR_CH_s0.90_r715-899	345.2	90	0.424	0.026	-	0.375	0.033	-1	1	-0.808	0.938	3.2582	-	TRUE
emd_5338	6.1	Ref made from 1OEL	SEGMENT	4pj1_F_PHR_CH_s0.50_r2098-2619	540	50	0.313	0.974	-	0.342	0.063	-0.161	0.978	-0.017	1.028	7.5253	-	FALSE
emd_5338	6.1	Ref made from 1OEL	SEGMENT	4wsc_N_PHR_CH_s0.99_r2-523	1076.3	99	0.43	1	-	0.509	0.143	0.075	0.709	0.112	0.896	2.29924	-	TRUE
emd_5338	6.1	Ref made from 1OEL	SEGMENT	5cdi_K_PHR_CH_s0.51_r539-2618	516.1	51	0.43	0.87	-	0.455	0.126	0.066	0.973	0.056	1.014	2.38155	-	TRUE
emd_5338	6.1	Ref made from 1OEL	SEGMENT	5cdj_A_PHR_CH_s0.49_r716-894	184.6	49	0.472	0.026	-	0.366	0.031	-1	1	-0.808	0.938	3.56978	-	TRUE
emd_5338	6.1	Ref made from 1OEL	SEGMENT	5da8_B_PHR_CH_s0.66_r1575-2618	676.3	66	0.43	1	-	0.46	0.132	-0.02	0.938	0.064	1.011	2.5726	-	TRUE
emd_5338	6.1	Ref made from 1OEL	SEGMENT	5gw4_h_PHR_CH_s0.24_r1441-2611	52.3	24	0.367	0.26	-	0.203	0.012	0.384	2.395	-0.024	1.66	42.2838	-	FALSE
emd_5338	6.1	Ref made from 1OEL	SEGMENT	5x9u_B_PHR_CH_s0.27_r1424-2605	69.9	27	0.336	0.091	-	0.089	0.01	-0.742	2.236	-0.653	1.563	70.7851	-	FALSE
emd_1997	7	Ref made from 1OEL	FULL	1a6d_B_PHR_CH_s0.24_r23-3652	59.6	24	0.265	0.116459	0.327644	-0.437841	0.0587994	0.00967043	0.0310138	0.0112545	0.0319852	7.69536	0	FALSE
emd_1997	7	Ref made from 1OEL	FULL	1iok_F_PHR_CH_s0.67_r2-521	612.1	67	0.211	0.159929	0.315889	-0.47247	0.0799993	0.0517081	0.0204714	0.030673	0.0255722	12.9457	0	FALSE
emd_1997	7	Ref made from 1OEL	FULL	1kid_A_PHR_CH_s1.00_r715-898	376.2	100	0.537	0.201949	0.842007	0.0168387	0.108313	0.408825	0.162675	0.280857	0.14778	1.45148	14	TRUE
emd_1997	7	Ref made from 1OEL	FULL	1sjp_B_PHR_CH_s0.59_r2161-2612	493.8	59	0.279	0.236084	0.598715	-0.105777	0.133547	0.157031	0.062872	0.121838	0.0742458	2.66241	10	TRUE
emd_1997	7	Ref made from 1OEL	FULL	3j1c_E_PHR_CH_s0.24_r19-3127	48.6	24	0.194	0.0916798	0.296551	-0.472262	0.0431498	0.0305653	0.0249829	0.0174689	0.0259494	28.5028	0	FALSE
emd_1997	7	Ref made from 1OEL	FULL	3m6c_A_PHR_CH_s0.54_r711-901	203.9	54	0.548	0.0581374	0.949933	0.110068	0.0917953	0.182988	0.0982695	0.182632	0.126061	0.962039	14	TRUE
emd_1997	7	Ref made from 1OEL	FULL	3osx_A_PHR_CH_s0.90_r715-899	345.2	90	0.537	0.195044	0.844657	0.0213247	0.10656	0.40556	0.154174	0.279585	0.143787	0.823034	14	TRUE
emd_1997	7	Ref made from 1OEL	FULL	4pj1_F_PHR_CH_s0.50_r2098-2619	540	50	0.21	0.189447	0.352543	-0.427341	0.0839214	0.0272457	0.0197522	0.0234319	0.0287731	3.16005	3	PARTIAL
emd_1997	7	Ref made from 1OEL	FULL	4wsc_N_PHR_CH_s0.99_r2-523	1076.3	99	0.518	0.44318	0.896376	0.388215	0.325065	0.42574	0.148049	0.296716	0.145749	0.419877	14	TRUE
emd_1997	7	Ref made from 1OEL	FULL	5cdi_K_PHR_CH_s0.51_r539-2618	516.1	51	0.426	0.0773395	0.935277	0.370691	0.226501	0.107431	0.0498594	0.142858	0.100433	0.431472	14	TRUE
emd_1997	7	Ref made from 1OEL	FULL	5cdj_A_PHR_CH_s0.49_r716-894	184.6	49	0.553	0.134047	0.873071	0.072118	0.0895729	0.335595	0.120301	0.248471	0.129611	1.66546	14	TRUE
emd_1997	7	Ref made from 1OEL	FULL	5da8_B_PHR_CH_s0.66_r1575-2618	676.3	66	0.194	0.196801	0.369303	-0.426067	0.0938804	0.01405	0.0236752	0.0191157	0.0323626	0.909411	3	PARTIAL
emd_1997	7	Ref made from 1OEL	FULL	5gw4_h_PHR_CH_s0.24_r1441-2611	52.3	24	0.373	0.0268829	0.546739	-0.099299	0.0252972	0.0345002	0.111508	0.0534969	0.093515	30.9153	0	FALSE
emd_1997	7	Ref made from 1OEL	FULL	5x9u_B_PHR_CH_s0.27_r1424-2605	69.9	27	0.409	0.0238188	0.165554	-0.588473	0.0106116	-0.0683322	0.103945	-0.0498137	0.0527059	1.74118	5	FALSE
emd_1997	7	Ref made from 1OEL	SEGMENT	1a6d_B_PHR_CH_s0.24_r23-3652	59.6	24	0.164	1	-	0.024	0.012	-1	1	-1	0.5	101.783	-	FALSE
emd_1997	7	Ref made from 1OEL	SEGMENT	1iok_F_PHR_CH_s0.67_r2-521	612.1	67	0.318	1	-	0.382	0.087	-1	1	-1	0.5	1.83576	-	TRUE
emd_1997	7	Ref made from 1OEL	SEGMENT	1kid_A_PHR_CH_s1.00_r715-898	376.2	100	0.334	0	-	-1	0	-1	0	-1	0	4.26951	-	TRUE
emd_1997	7	Ref made from 1OEL	SEGMENT	1sjp_B_PHR_CH_s0.59_r2161-2612	493.8	59	0.164	0	-	-1	0	-1	0	-1	0	102.085	-	FALSE
emd_1997	7	Ref made from 1OEL	SEGMENT	3j1c_E_PHR_CH_s0.24_r19-3127	48.6	24	0.138	1	-	0.06	0.014	1	1	0	0.5	50.2067	-	FALSE
emd_1997	7	Ref made from 1OEL	SEGMENT	3m6c_A_PHR_CH_s0.54_r711-901	203.9	54	0.339	0	-	-1	0	-1	0	-1	0	5.05192	-	TRUE
emd_1997	7	Ref made from 1OEL	SEGMENT	3osx_A_PHR_CH_s0.90_r715-899	345.2	90	0.299	0	-	-1	0	-1	0	-1	0	3.40457	-	TRUE
emd_1997	7	Ref made from 1OEL	SEGMENT	4pj1_F_PHR_CH_s0.50_r2098-2619	540	50	0.121	0	-	-1	0	-1	0	-1	0	94.1476	-	FALSE
emd_1997	7	Ref made from 1OEL	SEGMENT	4wsc_N_PHR_CH_s0.99_r2-523	1076.3	99	0.327	1	-	0.429	0.098	-1	1	-1	0.5	1.178	-	TRUE
emd_1997	7	Ref made from 1OEL	SEGMENT	5cdi_K_PHR_CH_s0.51_r539-2618	516.1	51	0.15	0	-	-1	0	-1	0	-1	0	54.5844	-	FALSE
emd_1997	7	Ref made from 1OEL	SEGMENT	5cdj_A_PHR_CH_s0.49_r716-894	184.6	49	0.337	0	-	-1	0	-1	0	-1	0	5.37272	-	TRUE
emd_1997	7	Ref made from 1OEL	SEGMENT	5da8_B_PHR_CH_s0.66_r1575-2618	676.3	66	0.173	1	-	0.127	0.015	1	1	0	0.5	93.0883	-	FALSE
emd_1997	7	Ref made from 1OEL	SEGMENT	5gw4_h_PHR_CH_s0.24_r1441-2611	52.3	24	0.415	1	-	0.357	0.031	1	1	0	0.5	4.13906	-	TRUE
emd_1997	7	Ref made from 1OEL	SEGMENT	5x9u_B_PHR_CH_s0.27_r1424-2605	69.9	27	0.468	0	-	-1	0	-1	0	-1	0	3.02888	-	FALSE
emd_1998	8	4AAQ	FULL	1a6d_B_PHR_CH_s0.24_r23-3652	59.6	24	0.244	0.1456	0.549725	-0.139981	0.0304277	0.0274072	0.0124928	0.0208814	0.0130936	3.95912	2	FALSE
emd_1998	8	4AAQ	FULL	1iok_F_PHR_CH_s0.67_r2-521	612.1	67	0.23	0.15195	0.794072	0.193375	0.0561527	-0.00282237	0.027587	0.0460763	0.0297194	0.908108	13	TRUE
emd_1998	8	4AAQ	FULL	1kid_A_PHR_CH_s1.00_r715-898	376.2	100	0.409	0.130105	0.856297	0.19367	0.0257249	0.175335	0.036422	0.14542	0.036449	2.98274	7	PARTIAL
emd_1998	8	4AAQ	FULL	1sjp_B_PHR_CH_s0.59_r2161-2612	493.8	59	0.235	0.19726	0.599076	-0.0776149	0.0346478	0.0359957	0.0142027	0.033317	0.0157822	2.87945	3	PARTIAL
emd_1998	8	4AAQ	FULL	3j1c_E_PHR_CH_s0.24_r19-3127	48.6	24	0.23	0.116551	0.471444	-0.186693	0.0242554	0.0682797	0.0169413	0.0284036	0.0124093	46.2522	0	FALSE
emd_1998	8	4AAQ	FULL	3m6c_A_PHR_CH_s0.54_r711-901	203.9	54	0.413	0.0366748	0.854188	0.25983	0.0224434	0.00400785	0.0602705	0.0594088	0.0482949	2.92537	7	PARTIAL
emd_1998	8	4AAQ	FULL	3osx_A_PHR_CH_s0.90_r715-899	345.2	90	0.415	0.117295	0.866361	0.213932	0.0253984	0.156666	0.0311429	0.137746	0.0341834	2.86241	7	PARTIAL
emd_1998	8	4AAQ	FULL	4pj1_F_PHR_CH_s0.50_r2098-2619	540	50	0.213	0.197038	0.502036	-0.183231	0.0314756	0.109879	0.0185684	0.0542498	0.0143595	3.99019	3	PARTIAL
emd_1998	8	4AAQ	FULL	4wsc_N_PHR_CH_s0.99_r2-523	1076.3	99	0.203	0.329607	0.665188	0.00250034	0.050841	0.0565046	0.0181833	0.0544779	0.0202289	0.545443	7	PARTIAL
emd_1998	8	4AAQ	FULL	5cdi_K_PHR_CH_s0.51_r539-2618	516.1	51	0.22	0.214066	0.635043	-0.0507678	0.0405188	-0.0222518	0.0138928	0.0101267	0.0169636	1.1449	5	PARTIAL
emd_1998	8	4AAQ	FULL	5cdj_A_PHR_CH_s0.49_r716-894	184.6	49	0.433	0.0374519	0.919847	0.293254	0.0218225	0.11253	0.0515715	0.124501	0.046385	2.80695	7	PARTIAL
emd_1998	8	4AAQ	FULL	5da8_B_PHR_CH_s0.66_r1575-2618	676.3	66	0.264	0.179978	0.604256	-0.0513156	0.0402658	0.0555297	0.014105	0.0439385	0.0159258	1.0959	3	PARTIAL
emd_1998	8	4AAQ	FULL	5gw4_h_PHR_CH_s0.24_r1441-2611	52.3	24	0.373	0.027384	0.686804	-8.34115e-05	0.00800877	0.0706475	0.0523018	0.0651153	0.0380913	16.3617	0	FALSE
emd_1998	8	4AAQ	FULL	5x9u_B_PHR_CH_s0.27_r1424-2605	69.9	27	0.395	0.0328786	0.707766	0.107797	0.00906256	0.0515626	0.0558277	0.0590309	0.0406331	30.6462	0	FALSE
emd_1998	8	4AAQ	SEGMENT	1a6d_B_PHR_CH_s0.24_r23-3652	59.6	24	0.333	0.874	-	0.18	0.103	0.017	0.3	0.088	0.348	58.5419	-	FALSE
emd_1998	8	4AAQ	SEGMENT	1iok_F_PHR_CH_s0.67_r2-521	612.1	67	0.389	0.972	-	0.332	0.187	0.117	0.294	0.159	0.361	55.6507	-	TRUE
emd_1998	8	4AAQ	SEGMENT	1kid_A_PHR_CH_s1.00_r715-898	376.2	100	0.46	0.701	-	0.187	0.084	0.267	0.404	0.177	0.371	71.2543	-	FALSE
emd_1998	8	4AAQ	SEGMENT	1sjp_B_PHR_CH_s0.59_r2161-2612	493.8	59	0.412	0.886	-	0.328	0.179	0.091	0.347	0.128	0.373	57.7592	-	TRUE
emd_1998	8	4AAQ	SEGMENT	3j1c_E_PHR_CH_s0.24_r19-3127	48.6	24	0.263	0.659	-	-0.048	0.072	0.1	0.433	0.084	0.378	75.093	-	FALSE
emd_1998	8	4AAQ	SEGMENT	3m6c_A_PHR_CH_s0.54_r711-901	203.9	54	0.447	0.715	-	0.165	0.084	0.129	0.343	0.11	0.343	74.0401	-	FALSE
emd_1998	8	4AAQ	SEGMENT	3osx_A_PHR_CH_s0.90_r715-899	345.2	90	0.46	0.701	-	0.202	0.085	0.229	0.339	0.157	0.338	72.8824	-	FALSE
emd_1998	8	4AAQ	SEGMENT	4pj1_F_PHR_CH_s0.50_r2098-2619	540	50	0.397	0.972	-	0.369	0.188	0.103	0.325	0.152	0.377	64.08	-	PARTIAL
emd_1998	8	4AAQ	SEGMENT	4wsc_N_PHR_CH_s0.99_r2-523	1076.3	99	0.276	0.756	-	0.012	0.124	-0.101	0.353	0.004	0.355	79.2321	-	FALSE
emd_1998	8	4AAQ	SEGMENT	5cdi_K_PHR_CH_s0.51_r539-2618	516.1	51	0.32	0.939	-	0.232	0.165	0.061	0.322	0.124	0.37	58.7634	-	FALSE
emd_1998	8	4AAQ	SEGMENT	5cdj_A_PHR_CH_s0.49_r716-894	184.6	49	0.469	0.848	-	0.274	0.102	0.285	0.383	0.217	0.385	72.583	-	FALSE
emd_1998	8	4AAQ	SEGMENT	5da8_B_PHR_CH_s0.66_r1575-2618	676.3	66	0.255	0.72	-	0.051	0.057	0.081	0.4	0.087	0.372	89.9383	-	FALSE
emd_1998	8	4AAQ	SEGMENT	5gw4_h_PHR_CH_s0.24_r1441-2611	52.3	24	0.43	0.413	-	-0.035	0.035	0.165	0.692	0.065	0.467	48.2244	-	FALSE
emd_1998	8	4AAQ	SEGMENT	5x9u_B_PHR_CH_s0.27_r1424-2605	69.9	27	0.441	0.059	-	-0.408	0.005	-0.169	1.299	-0.177	0.711	8.62175	-	FALSE
emd_1042	10.3	1GR5	FULL	1a6d_B_PHR_CH_s0.24_r23-3652	59.6	24	0.379	0.128719	0.144325	-0.588257	0.0895703	0.0887643	0.0473435	0.0345042	0.0506075	40.8875	0	FALSE
emd_1042	10.3	1GR5	FULL	1iok_F_PHR_CH_s0.67_r2-521	612.1	67	0.401	0.144977	0.209288	-0.479799	0.150088	-0.0153543	0.0354241	0.0962855	0.0906118	2.28174	2	TRUE
emd_1042	10.3	1GR5	FULL	1kid_A_PHR_CH_s1.00_r715-898	376.2	100	0.515	0.0495711	0.147428	-0.6259	0.0698864	0.113849	0.112417	0.0524832	0.0853393	18.5455	0	FALSE
emd_1042	10.3	1GR5	FULL	1sjp_B_PHR_CH_s0.59_r2161-2612	493.8	59	0.351	0.105057	0.129709	-0.564128	0.103947	0.0547153	0.0384007	-0.00813461	0.035794	10.2474	0	FALSE
emd_1042	10.3	1GR5	FULL	3j1c_E_PHR_CH_s0.24_r19-3127	48.6	24	0.356	0.0764494	0.130971	-0.619624	0.0787941	-0.00137804	0.0647896	-0.0339698	0.0498814	54.5039	0	FALSE
emd_1042	10.3	1GR5	FULL	3m6c_A_PHR_CH_s0.54_r711-901	203.9	54	0.511	0.0227619	0.133225	-0.589238	0.0616165	-0.0976894	0.175759	-0.0781745	0.106961	14.6626	0	FALSE
emd_1042	10.3	1GR5	FULL	3osx_A_PHR_CH_s0.90_r715-899	345.2	90	0.516	0.051785	0.158128	-0.615313	0.0684569	-0.0222363	0.0939034	0.00319175	0.0836534	18.6774	0	FALSE
emd_1042	10.3	1GR5	FULL	4pj1_F_PHR_CH_s0.50_r2098-2619	540	50	0.356	0.131036	0.12369	-0.533847	0.125597	-0.00434981	0.0421691	-0.0482147	0.0334196	68.8541	0	FALSE
emd_1042	10.3	1GR5	FULL	4wsc_N_PHR_CH_s0.99_r2-523	1076.3	99	0.418	0.187941	0.236732	-0.467702	0.212242	-0.0562263	0.0334582	0.123941	0.109046	1.79529	7	TRUE
emd_1042	10.3	1GR5	FULL	5cdi_K_PHR_CH_s0.51_r539-2618	516.1	51	0.353	0.142694	0.158654	-0.504793	0.115965	-0.0813198	0.0358509	-0.0254289	0.0549991	1.91322	1	PARTIAL
emd_1042	10.3	1GR5	FULL	5cdj_A_PHR_CH_s0.49_r716-894	184.6	49	0.521	0.0117269	0.0830475	-0.533127	0.0599508	-0.194854	0.174433	-0.214688	0.0707952	21.0153	0	FALSE
emd_1042	10.3	1GR5	FULL	5da8_B_PHR_CH_s0.66_r1575-2618	676.3	66	0.357	0.164107	0.149833	-0.490305	0.119079	-0.0132839	0.0347024	-0.00686928	0.0481834	4.68513	1	FALSE
emd_1042	10.3	1GR5	FULL	5gw4_h_PHR_CH_s0.24_r1441-2611	52.3	24	0.515	0.00328629	0.0917874	-0.341344	0.0265953	-0.00726565	0.892349	-0.105578	0.435937	12.7871	0	FALSE
emd_1042	10.3	1GR5	FULL	5x9u_B_PHR_CH_s0.27_r1424-2605	69.9	27	0.497	0.00857894	0.172103	-0.377638	0.0272147	-0.165923	0.348039	-0.0441628	0.220609	37.1235	0	FALSE
emd_1042	10.3	1GR5	SEGMENT	1a6d_B_PHR_CH_s0.24_r23-3652	59.6	24	0.273	0.424	-	-0.128	0.069	-0.141	1.132	-0.016	1.319	64.2142	-	FALSE
emd_1042	10.3	1GR5	SEGMENT	1iok_F_PHR_CH_s0.67_r2-521	612.1	67	0.528	0.985	-	0.418	0.411	0.087	0.543	0.385	1.857	1.92878	-	TRUE
emd_1042	10.3	1GR5	SEGMENT	1kid_A_PHR_CH_s1.00_r715-898	376.2	100	0.511	0.252	-	0.209	0.104	0.001	1.541	-0.032	1.269	11.8623	-	FALSE
emd_1042	10.3	1GR5	SEGMENT	1sjp_B_PHR_CH_s0.59_r2161-2612	493.8	59	0.298	0.26	-	-0.039	0.055	-0.159	1.626	-0.108	1.323	63.6392	-	FALSE
emd_1042	10.3	1GR5	SEGMENT	3j1c_E_PHR_CH_s0.24_r19-3127	48.6	24	0.316	0.214	-	-0.105	0.088	0.003	1.705	-0.05	1.295	22.133	-	FALSE
emd_1042	10.3	1GR5	SEGMENT	3m6c_A_PHR_CH_s0.54_r711-901	203.9	54	0.567	0.271	-	0.354	0.14	0.133	1.737	0.044	1.396	5.02121	-	TRUE
emd_1042	10.3	1GR5	SEGMENT	3osx_A_PHR_CH_s0.90_r715-899	345.2	90	0.568	0.271	-	0.36	0.13	0.197	1.532	0.075	1.293	3.90819	-	TRUE
emd_1042	10.3	1GR5	SEGMENT	4pj1_F_PHR_CH_s0.50_r2098-2619	540	50	0.325	0.42	-	0.05	0.059	-0.105	1.314	0	1.405	93.1165	-	FALSE
emd_1042	10.3	1GR5	SEGMENT	4wsc_N_PHR_CH_s0.99_r2-523	1076.3	99	0.528	0.981	-	0.449	0.478	0.166	0.509	0.422	1.835	1.57172	-	TRUE
emd_1042	10.3	1GR5	SEGMENT	5cdi_K_PHR_CH_s0.51_r539-2618	516.1	51	0.51	0.958	-	0.357	0.416	0.02	0.537	0.337	1.814	3.21031	-	TRUE
emd_1042	10.3	1GR5	SEGMENT	5cdj_A_PHR_CH_s0.49_r716-894	184.6	49	0.567	0.271	-	0.315	0.132	0.15	1.504	0.052	1.279	6.00659	-	TRUE
emd_1042	10.3	1GR5	SEGMENT	5da8_B_PHR_CH_s0.66_r1575-2618	676.3	66	0.517	0.973	-	0.388	0.445	0.214	0.516	0.442	1.826	2.50473	-	TRUE
emd_1042	10.3	1GR5	SEGMENT	5gw4_h_PHR_CH_s0.24_r1441-2611	52.3	24	0.495	0.363	-	0.069	0.067	-0.062	1.372	-0.007	1.349	11.1272	-	FALSE
emd_1042	10.3	1GR5	SEGMENT	5x9u_B_PHR_CH_s0.27_r1424-2605	69.9	27	0.496	0.374	-	0.13	0.062	0.108	1.015	0.083	1.187	3.64905	-	PARTIAL
emd_1080	11.5	Ref made from 1OEL	FULL	1a6d_B_PHR_CH_s0.24_r23-3652	59.6	24	0.4	0.71	-	-0.015	0.157	0.072	0.013	0.084	0.013	37.6977	0	FALSE
emd_1080	11.5	Ref made from 1OEL	FULL	1iok_F_PHR_CH_s0.67_r2-521	612.1	67	0.391	0.704	-	-0.005	0.162	0.101	0.016	0.096	0.013	30.1719	0	FALSE
emd_1080	11.5	Ref made from 1OEL	FULL	1kid_A_PHR_CH_s1.00_r715-898	376.2	100	0.536	0.85	-	0.067	0.097	0.167	0.053	0.191	0.05	26.9514	0	FALSE
emd_1080	11.5	Ref made from 1OEL	FULL	1sjp_B_PHR_CH_s0.59_r2161-2612	493.8	59	0.406	0.747	-	0.057	0.177	0.104	0.019	0.115	0.02	57.1447	0	FALSE
emd_1080	11.5	Ref made from 1OEL	FULL	3j1c_E_PHR_CH_s0.24_r19-3127	48.6	24	0.387	0.706	-	-0.025	0.154	0.069	0.012	0.081	0.012	24.2275	0	FALSE
emd_1080	11.5	Ref made from 1OEL	FULL	3m6c_A_PHR_CH_s0.54_r711-901	203.9	54	0.529	0.831	-	0.057	0.095	0.183	0.037	0.19	0.04	31.4068	0	FALSE
emd_1080	11.5	Ref made from 1OEL	FULL	3osx_A_PHR_CH_s0.90_r715-899	345.2	90	0.53	0.843	-	0.058	0.098	0.162	0.051	0.186	0.048	26.5924	0	FALSE
emd_1080	11.5	Ref made from 1OEL	FULL	4pj1_F_PHR_CH_s0.50_r2098-2619	540	50	0.385	0.722	-	0.008	0.159	0.041	0.01	0.074	0.013	58.7049	0	FALSE
emd_1080	11.5	Ref made from 1OEL	FULL	4wsc_N_PHR_CH_s0.99_r2-523	1076.3	99	0.365	0.758	-	0.103	0.205	0.134	0.025	0.135	0.025	19.9029	0	FALSE
emd_1080	11.5	Ref made from 1OEL	FULL	5cdi_K_PHR_CH_s0.51_r539-2618	516.1	51	0.386	0.71	-	0.054	0.197	0.124	0.019	0.11	0.016	36.4277	0	FALSE
emd_1080	11.5	Ref made from 1OEL	FULL	5cdj_A_PHR_CH_s0.49_r716-894	184.6	49	0.528	0.837	-	0.044	0.091	0.178	0.041	0.191	0.043	24.9651	0	FALSE
emd_1080	11.5	Ref made from 1OEL	FULL	5da8_B_PHR_CH_s0.66_r1575-2618	676.3	66	0.389	0.712	-	0.021	0.178	0.13	0.021	0.114	0.017	31.1478	0	FALSE
emd_1080	11.5	Ref made from 1OEL	FULL	5gw4_h_PHR_CH_s0.24_r1441-2611	52.3	24	0.541	0.845	-	0.115	0.072	0.206	0.044	0.209	0.045	16.2276	0	FALSE
emd_1080	11.5	Ref made from 1OEL	FULL	5x9u_B_PHR_CH_s0.27_r1424-2605	69.9	27	0.525	0.826	-	0.082	0.074	0.211	0.047	0.203	0.044	19.7071	0	FALSE
emd_1080	11.5	Ref made from 1OEL	SEGMENT	1a6d_B_PHR_CH_s0.24_r23-3652	59.6	24	0.21	0.48	-	-0.46	0.035	0.194	0.448	0.106	0.428	94.986	-	FALSE
emd_1080	11.5	Ref made from 1OEL	SEGMENT	1iok_F_PHR_CH_s0.67_r2-521	612.1	67	0.266	0.815	-	-0.109	0.087	0.01	0.215	0.119	0.521	14.3865	-	TRUE
emd_1080	11.5	Ref made from 1OEL	SEGMENT	1kid_A_PHR_CH_s1.00_r715-898	376.2	100	0.372	0.49	-	-0.353	0.049	0.173	0.416	0.099	0.419	72.9099	-	FALSE
emd_1080	11.5	Ref made from 1OEL	SEGMENT	1sjp_B_PHR_CH_s0.59_r2161-2612	493.8	59	0.213	0.526	-	-0.448	0.046	-0.035	0.42	0.006	0.443	55.8317	-	FALSE
emd_1080	11.5	Ref made from 1OEL	SEGMENT	3j1c_E_PHR_CH_s0.24_r19-3127	48.6	24	0.21	0.532	-	-0.443	0.032	0.033	0.348	0.042	0.411	34.8455	-	FALSE
emd_1080	11.5	Ref made from 1OEL	SEGMENT	3m6c_A_PHR_CH_s0.54_r711-901	203.9	54	0.366	0.341	-	-0.527	0.028	-0.042	0.604	-0.055	0.42	86.2427	-	FALSE
emd_1080	11.5	Ref made from 1OEL	SEGMENT	3osx_A_PHR_CH_s0.90_r715-899	345.2	90	0.356	0.347	-	-0.518	0.029	-0.017	0.625	-0.04	0.434	85.0153	-	FALSE
emd_1080	11.5	Ref made from 1OEL	SEGMENT	4pj1_F_PHR_CH_s0.50_r2098-2619	540	50	0.235	0.141	-	-0.74	0.006	0.166	1.012	-0.013	0.499	104.751	-	FALSE
emd_1080	11.5	Ref made from 1OEL	SEGMENT	4wsc_N_PHR_CH_s0.99_r2-523	1076.3	99	0.328	0.982	-	0.361	0.137	0.292	0.242	0.312	0.639	2.74838	-	TRUE
emd_1080	11.5	Ref made from 1OEL	SEGMENT	5cdi_K_PHR_CH_s0.51_r539-2618	516.1	51	0.261	0.829	-	-0.086	0.087	-0.045	0.244	0.095	0.544	13.2432	-	TRUE
emd_1080	11.5	Ref made from 1OEL	SEGMENT	5cdj_A_PHR_CH_s0.49_r716-894	184.6	49	0.376	0.486	-	-0.358	0.047	0.015	0.393	0.019	0.404	76.6643	-	FALSE
emd_1080	11.5	Ref made from 1OEL	SEGMENT	5da8_B_PHR_CH_s0.66_r1575-2618	676.3	66	0.271	0.835	-	-0.051	0.09	-0.013	0.265	0.113	0.558	13.4793	-	TRUE
emd_1080	11.5	Ref made from 1OEL	SEGMENT	5gw4_h_PHR_CH_s0.24_r1441-2611	52.3	24	0.376	0.423	-	-0.377	0.045	0.108	0.536	0.046	0.436	13.4785	-	FALSE
emd_1080	11.5	Ref made from 1OEL	SEGMENT	5x9u_B_PHR_CH_s0.27_r1424-2605	69.9	27	0.379	0.412	-	-0.39	0.041	0.119	0.474	0.048	0.399	70.4754	-	FALSE
emd_1047	14.9	2C7E	FULL	1a6d_B_PHR_CH_s0.24_r23-3652	59.6	24	0.472	0.0302457	0.509215	-0.204374	0.0688003	0.147528	0.0634196	-0.0994594	0.0106957	55.6704	0	FALSE
emd_1047	14.9	2C7E	FULL	1iok_F_PHR_CH_s0.67_r2-521	612.1	67	0.498	0.069452	0.75558	0.0174462	0.0994702	-0.0038832	0.022543	-0.0146591	0.0324542	20.4784	0	FALSE
emd_1047	14.9	2C7E	FULL	1kid_A_PHR_CH_s1.00_r715-898	376.2	100	0.566	0.0271211	0.858815	0.0246582	0.0586799	-0.28702	0.114599	-0.0889702	0.0961642	18.0854	0	FALSE
emd_1047	14.9	2C7E	FULL	1sjp_B_PHR_CH_s0.59_r2161-2612	493.8	59	0.485	0.0457383	0.70139	0.0150233	0.0811094	0.1072	0.0355593	0.00557751	0.0296807	44.4806	0	FALSE
emd_1047	14.9	2C7E	FULL	3j1c_E_PHR_CH_s0.24_r19-3127	48.6	24	0.426	0.0350232	0.679944	-0.0861451	0.0700784	-0.102415	0.0439817	-0.113202	0.0302187	58.2116	0	FALSE
emd_1047	14.9	2C7E	FULL	3m6c_A_PHR_CH_s0.54_r711-901	203.9	54	0.558	0.00706844	0.82348	0.0636984	0.0516628	-0.0522904	0.1616	0.00537372	0.113613	29.1489	0	FALSE
emd_1047	14.9	2C7E	FULL	3osx_A_PHR_CH_s0.90_r715-899	345.2	90	0.56	0.0259539	0.892323	0.105577	0.0574071	0.238859	0.0876584	0.1958	0.0884329	25.9326	0	FALSE
emd_1047	14.9	2C7E	FULL	4pj1_F_PHR_CH_s0.50_r2098-2619	540	50	0.456	0.0630433	0.549233	-0.260068	0.0794696	-0.0884357	0.0428198	-0.19137	0.0072499	43.0179	0	FALSE
emd_1047	14.9	2C7E	FULL	4wsc_N_PHR_CH_s0.99_r2-523	1076.3	99	0.473	0.107926	0.716651	-0.0423857	0.132065	0.117422	0.0276355	0.0206317	0.0283328	6.71804	0	PARTIAL
emd_1047	14.9	2C7E	FULL	5cdi_K_PHR_CH_s0.51_r539-2618	516.1	51	0.445	0.116517	0.821761	0.0572596	0.112797	0.0964658	0.0253872	0.078632	0.0452116	15.3423	0	PARTIAL
emd_1047	14.9	2C7E	FULL	5cdj_A_PHR_CH_s0.49_r716-894	184.6	49	0.554	0.0023634	0.493192	0.0756623	0.049223	-0.474566	0.473659	-0.420946	0.213071	21.1237	0	FALSE
emd_1047	14.9	2C7E	FULL	5da8_B_PHR_CH_s0.66_r1575-2618	676.3	66	0.464	0.103874	0.84124	0.117976	0.113804	0.0392464	0.0255177	0.0627129	0.0486132	9.40948	0	PARTIAL
emd_1047	14.9	2C7E	FULL	5gw4_h_PHR_CH_s0.24_r1441-2611	52.3	24	0.546	0.00205166	0.956081	0.150811	0.0183938	-0.226225	0.50389	0.00479575	0.307469	26.2043	0	FALSE
emd_1047	14.9	2C7E	FULL	5x9u_B_PHR_CH_s0.27_r1424-2605	69.9	27	0.536	0.000152243	0.875	0.0110006	0.016839	0.354942	2.37971	0.242555	1.23149	42.1572	0	FALSE
emd_1047	14.9	2C7E	SEGMENT	1a6d_B_PHR_CH_s0.24_r23-3652	59.6	24	0.208	0	-	-1	0	-1	0	-1	0	78.8188	-	FALSE
emd_1047	14.9	2C7E	SEGMENT	1iok_F_PHR_CH_s0.67_r2-521	612.1	67	0.226	0	-	-1	0	-1	0	-1	0	18.9604	-	FALSE
emd_1047	14.9	2C7E	SEGMENT	1kid_A_PHR_CH_s1.00_r715-898	376.2	100	0.312	0	-	-1	0	-1	0	-1	0	79.4395	-	FALSE
emd_1047	14.9	2C7E	SEGMENT	1sjp_B_PHR_CH_s0.59_r2161-2612	493.8	59	0.191	0	-	-1	0	-1	0	-1	0	84.4341	-	FALSE
emd_1047	14.9	2C7E	SEGMENT	3j1c_E_PHR_CH_s0.24_r19-3127	48.6	24	0.195	0	-	-1	0	-1	0	-1	0	87.3861	-	FALSE
emd_1047	14.9	2C7E	SEGMENT	3m6c_A_PHR_CH_s0.54_r711-901	203.9	54	0.37	0	-	-1	0	-1	0	-1	0	67.3333	-	FALSE
emd_1047	14.9	2C7E	SEGMENT	3osx_A_PHR_CH_s0.90_r715-899	345.2	90	0.337	0	-	-1	0	-1	0	-1	0	84.9003	-	FALSE
emd_1047	14.9	2C7E	SEGMENT	4pj1_F_PHR_CH_s0.50_r2098-2619	540	50	0.149	0	-	-1	0	-1	0	-1	0	56.2691	-	FALSE
emd_1047	14.9	2C7E	SEGMENT	4wsc_N_PHR_CH_s0.99_r2-523	1076.3	99	0.217	0	-	-1	0	-1	0	-1	0	95.7315	-	FALSE
emd_1047	14.9	2C7E	SEGMENT	5cdi_K_PHR_CH_s0.51_r539-2618	516.1	51	0.213	0	-	-1	0	-1	0	-1	0	89.6951	-	FALSE
emd_1047	14.9	2C7E	SEGMENT	5cdj_A_PHR_CH_s0.49_r716-894	184.6	49	0.334	0	-	-1	0	-1	0	-1	0	52.4327	-	FALSE
emd_1047	14.9	2C7E	SEGMENT	5da8_B_PHR_CH_s0.66_r1575-2618	676.3	66	0.196	0	-	-1	0	-1	0	-1	0	23.9727	-	FALSE
emd_1047	14.9	2C7E	SEGMENT	5gw4_h_PHR_CH_s0.24_r1441-2611	52.3	24	0.418	0	-	-1	0	-1	0	-1	0	34.3615	-	FALSE
emd_1047	14.9	2C7E	SEGMENT	5x9u_B_PHR_CH_s0.27_r1424-2605	69.9	27	0.374	0	-	-1	0	-1	0	-1	0	48.541	-	FALSE
emd_5143	18	Ref made from 1OEL	FULL	1a6d_B_PHR_CH_s0.24_r23-3652	59.6	24	0.323	0.368	-	-0.18	0.128	-0.394	0.365	-0.312	0.314	55.137	0	FALSE
emd_5143	18	Ref made from 1OEL	FULL	1iok_F_PHR_CH_s0.67_r2-521	612.1	67	0.339	0.704	-	0.153	0.218	-0.293	0.246	-0.074	0.311	2.39945	1	PARTIAL
emd_5143	18	Ref made from 1OEL	FULL	1kid_A_PHR_CH_s1.00_r715-898	376.2	100	0.507	0.168	-	0.008	0.13	0.259	0.407	-0.096	0.301	30.1718	0	FALSE
emd_5143	18	Ref made from 1OEL	FULL	1sjp_B_PHR_CH_s0.59_r2161-2612	493.8	59	0.367	0.785	-	0.318	0.314	-0.487	0.388	-0.126	0.395	41.0088	0	FALSE
emd_5143	18	Ref made from 1OEL	FULL	3j1c_E_PHR_CH_s0.24_r19-3127	48.6	24	0.342	0.512	-	-0.148	0.035	0.065	0.333	-0.002	0.322	23.158	0	FALSE
emd_5143	18	Ref made from 1OEL	FULL	3m6c_A_PHR_CH_s0.54_r711-901	203.9	54	0.507	0.168	-	-0.023	0.113	0.249	0.509	-0.102	0.352	17.0352	0	FALSE
emd_5143	18	Ref made from 1OEL	FULL	3osx_A_PHR_CH_s0.90_r715-899	345.2	90	0.493	0.203	-	0.023	0.147	0.178	0.32	-0.118	0.263	19.3206	0	FALSE
emd_5143	18	Ref made from 1OEL	FULL	4pj1_F_PHR_CH_s0.50_r2098-2619	540	50	0.287	0.621	-	0.091	0.062	-0.112	0.325	-0.029	0.336	40.0228	0	FALSE
emd_5143	18	Ref made from 1OEL	FULL	4wsc_N_PHR_CH_s0.99_r2-523	1076.3	99	0.346	0.659	-	0.015	0.173	0.041	0.215	0.068	0.288	6.26454	0	PARTIAL
emd_5143	18	Ref made from 1OEL	FULL	5cdi_K_PHR_CH_s0.51_r539-2618	516.1	51	0.273	0.177	-	-0.16	0.097	0.056	0.624	-0.193	0.411	6.27094	0	PARTIAL
emd_5143	18	Ref made from 1OEL	FULL	5cdj_A_PHR_CH_s0.49_r716-894	184.6	49	0.496	0.172	-	0.068	0.132	0.139	0.267	-0.155	0.232	28.1939	0	FALSE
emd_5143	18	Ref made from 1OEL	FULL	5da8_B_PHR_CH_s0.66_r1575-2618	676.3	66	0.342	0.583	-	0.053	0.185	-0.378	0.284	-0.184	0.309	4.45824	1	PARTIAL
emd_5143	18	Ref made from 1OEL	FULL	5gw4_h_PHR_CH_s0.24_r1441-2611	52.3	24	0.501	0.623	-	0.264	0.131	-0.192	0.278	-0.068	0.313	59.6119	0	FALSE
emd_5143	18	Ref made from 1OEL	FULL	5x9u_B_PHR_CH_s0.27_r1424-2605	69.9	27	0.497	0.642	-	0.13	0.106	-0.099	0.265	-0.011	0.309	8.7443	0	FALSE
emd_5143	18	Ref made from 1OEL	SEGMENT	1a6d_B_PHR_CH_s0.24_r23-3652	59.6	24	0.269	0.368	-	-0.18	0.128	-0.394	0.365	-0.312	0.314	74.4073	-	FALSE
emd_5143	18	Ref made from 1OEL	SEGMENT	1iok_F_PHR_CH_s0.67_r2-521	612.1	67	0.34	0.704	-	0.153	0.218	-0.293	0.246	-0.074	0.311	52.4836	-	FALSE
emd_5143	18	Ref made from 1OEL	SEGMENT	1kid_A_PHR_CH_s1.00_r715-898	376.2	100	0.497	0.168	-	0.008	0.13	0.259	0.407	-0.096	0.301	18.4188	-	FALSE
emd_5143	18	Ref made from 1OEL	SEGMENT	1sjp_B_PHR_CH_s0.59_r2161-2612	493.8	59	0.403	0.785	-	0.318	0.314	-0.487	0.388	-0.126	0.395	11.8665	-	PARTIAL
emd_5143	18	Ref made from 1OEL	SEGMENT	3j1c_E_PHR_CH_s0.24_r19-3127	48.6	24	0.212	0.512	-	-0.148	0.035	0.065	0.333	-0.002	0.322	105.747	-	FALSE
emd_5143	18	Ref made from 1OEL	SEGMENT	3m6c_A_PHR_CH_s0.54_r711-901	203.9	54	0.481	0.168	-	-0.023	0.113	0.249	0.509	-0.102	0.352	15.0613	-	FALSE
emd_5143	18	Ref made from 1OEL	SEGMENT	3osx_A_PHR_CH_s0.90_r715-899	345.2	90	0.517	0.203	-	0.023	0.147	0.178	0.32	-0.118	0.263	29.7028	-	FALSE
emd_5143	18	Ref made from 1OEL	SEGMENT	4pj1_F_PHR_CH_s0.50_r2098-2619	540	50	0.302	0.621	-	0.091	0.062	-0.112	0.325	-0.029	0.336	100.65	-	FALSE
emd_5143	18	Ref made from 1OEL	SEGMENT	4wsc_N_PHR_CH_s0.99_r2-523	1076.3	99	0.316	0.659	-	0.015	0.173	0.041	0.215	0.068	0.288	51.3019	-	FALSE
emd_5143	18	Ref made from 1OEL	SEGMENT	5cdi_K_PHR_CH_s0.51_r539-2618	516.1	51	0.295	0.177	-	-0.16	0.097	0.056	0.624	-0.193	0.411	61.396	-	FALSE
emd_5143	18	Ref made from 1OEL	SEGMENT	5cdj_A_PHR_CH_s0.49_r716-894	184.6	49	0.504	0.172	-	0.068	0.132	0.139	0.267	-0.155	0.232	38.9706	-	FALSE
emd_5143	18	Ref made from 1OEL	SEGMENT	5da8_B_PHR_CH_s0.66_r1575-2618	676.3	66	0.335	0.583	-	0.053	0.185	-0.378	0.284	-0.184	0.309	54.4408	-	FALSE
emd_5143	18	Ref made from 1OEL	SEGMENT	5gw4_h_PHR_CH_s0.24_r1441-2611	52.3	24	0.525	0.623	-	0.264	0.131	-0.192	0.278	-0.068	0.313	15.4541	-	FALSE
emd_5143	18	Ref made from 1OEL	SEGMENT	5x9u_B_PHR_CH_s0.27_r1424-2605	69.9	27	0.471	0.642	-	0.13	0.106	-0.099	0.265	-0.011	0.309	21.8337	-	FALSE
